# Supplementary material for: Genome-Wide Identification and an Evolution Analysis of Tonoplast Monosaccharide Transporter (TMT) Genes in Seven Gramineae Crops and Their Expression Profiling in Rice
Source: Genes (Basel). 2023 May 24;14(6):1140. doi: 10.3390/genes14061140 (PMC10297915; doi:10.3390/genes14061140)
Supplement: Supplementary file 1 [file genes-14-01140-s001.zip › Table S1.xls]

## Sheet: Sheet1
Primers	5'-3'
OsAZT1-F	CAATCAGCGTCATCATCTACTT
OsAZT1-R	ATATCACCAATCCAGAATGTCAG
OsAZT2-F	GGAGCGTGGTGGTGTA
OsAZT2-R	GCGAGCGAGCAGATG
OsAZT3-F	TGCTTCCTTCTATTGGTATTG
OsAZT3-R	TTGCTTCTAAGTTCATAACATTG
OsAZT4-F	GCGACAAGCGTGGAAG
OsAZT4-R	CCAAGCCAACTGCCATC
OsAZT6-F	TTGCTCACTTGCCTTCTG
OsAZT6-R	CCTTCGTCTCTGGAACTCT
